# Supplementary material for: The Populus Class III HD ZIP Transcription Factor POPCORONA Affects Cell Differentiation during Secondary Growth of Woody Stems
Source: PLoS One. 2011 Feb 28;6(2):e17458. doi: 10.1371/journal.pone.0017458 (PMC3046250; doi:10.1371/journal.pone.0017458)
Supplement: Table S2 — Output from microarray analysis at the probe-level, including probes designed against Populus spp. ESTs. (XLS) [file pone.0017458.s002.xls]

## Sheet: Sheet1
probe set	JGI Gene Accession	Arabidopsis Gene Accession AGI	GenBank Accession No.	Best BLAST hit	baseline mean	experiment mean	fold change	lower bound of FC	upper bound of FC	t statistic	P value	filtered
PtpAffx.2759.3.A1_a_at	eugene3.89590001		BU829601	No Hits	8.99	150.84	16.78	8.27	93.03	4.559	0.019786	*
Ptp.1035.1.S1_at	fgenesh4_pm.C_LG_IX000457	AT5G12220	CK090165	putative protein; similar to unknown protein (emb|CAB51351.1); supported by cDNA: gi_19698928	40.6	469.69	11.57	5.59	24.76	3.253	0.047384	*
PtpAffx.135026.1.S1_at	NA		CV250589	NA	67.42	582.47	8.64	4.71	15.51	3.477	0.040151	*
PtpAffx.225255.1.S1_at	fgenesh4_pg.C_scaffold_14117000001	AT3G25810	pmrna44477	myrcene/ocimene synthase	9.87	78.29	7.93	4.87	13.24	4.591	0.01941	*
PtpAffx.82845.1.S1_at	eugene3.00280252	AT5G41790	CV229296	myosin heavy chain-like protein	11	76.1	6.92	3.25	21.13	3.541	0.038326	*
Ptp.8011.1.S1_at	grail3.0010033701		BU894633	No Hits	95.08	657.9	6.92	2.98	100000000	4.333	0.022672	*
PtpAffx.85080.1.S1_at	estExt_fgenesh4_pm.C_LG_XIII0357	AT5G54690	DN492648	putative protein; contains similarity to unknown protein (gb|AAF26170.1)	6.07	38.6	6.36	3.02	30.11	3.457	0.040718	*
PtpAffx.151306.1.S1_at	NA		CK113006	NA	30.94	182	5.88	3.66	9.72	5.114	0.014467	*
PtpAffx.127094.1.A1_at		AT3G51860	CV272287	CATION EXCHANGER 3 (CAX3)	5.74	33.3	5.8	3.14	29.55	7.158	0.005615	*
PtpAffx.217347.1.S1_at	eugene3.01660008	AT1G62280	pmrna32567	hypothetical protein; predicted by genemark.hmm	53.43	309.12	5.79	3.12	27.43	4.286	0.023346	*
PtpAffx.206043.1.S1_at	fgenesh4_pg.C_LG_VI000275	AT3G26040	pmrna11977	acyltransferase family; similar to deacetylvindoline 4-O-acetyltransferase [Catharanthus roseus][GI:4091808][PMID:9681034]	9.41	54.13	5.76	3.86	9.77	7.342	0.005222	*
Ptp.4166.1.S1_at	grail3.0066002801	AT2G29500	BU893124	putative small heat shock protein; supported by full-length cDNA: Ceres:25828.	31.82	176.29	5.54	2.18	32.58	3.481	0.040016	*
PtpAffx.52404.1.S1_s_at	grail3.0096001501	AT3G14170	BU894312	unknown protein	10.78	55.81	5.18	2.89	11.11	4.067	0.026809	*
PtpAffx.66247.1.S1_at	eugene3.00280252	AT5G41790	BU877047	myosin heavy chain-like protein	3.97	19.28	4.86	2.47	11.31	3.391	0.042756	*
PtpAffx.202182.1.S1_at	fgenesh4_pm.C_LG_II000702	AT4G25420	pmrna4359	gibberellin 20-oxidase-Arabidopsis thaliana	2.98	13.9	4.67	2.27	13.98	3.605	0.036633	*
PtpAffx.18446.1.A1_at	eugene3.00061866	AT4G32280	CV259032	Expressed protein; supported by cDNA: gi_14190492_gb_AF380646.1_AF380646	89.45	417.1	4.66	3.08	7.99	4.547	0.01993	*
PtpAffx.9754.1.A1_at	NA		DN491416	NA	42.69	197.63	4.63	3.02	7.35	5.256	0.013418	*
PtpAffx.73624.1.S1_at	eugene3.00031872	AT1G55230	DN493341	unknown protein	11.04	51.04	4.62	3.1	8.54	6.243	0.008291	*
PtpAffx.211216.1.S1_at	eugene3.00130905	AT2G42850	pmrna22035	cytochrome P450 family	14.11	64.64	4.58	2.62	11.4	3.5	0.039486	*
PtpAffx.857.2.S1_at	eugene3.00071193	AT1G15380	CV257491	expressed protein; Is a member of the PF|00903 gyloxalase family. ESTs gb|T44721	40.94	184.92	4.52	2.19	260.79	3.237	0.047956	*
Ptp.5212.1.A1_at	gw1.VII.3470.1	AT2G25737	CV259751	hypothetical protein	10.14	45.67	4.5	3	7.75	5.147	0.014211	*
PtpAffx.208494.1.S1_s_at			pmrna16869		60.24	265.97	4.42	2.84	8.83	4.738	0.017822	*
PtpAffx.27096.1.A1_at	gw1.133.86.1	AT5G27730	CF119483	NA	10.7	46.95	4.39	2.63	11.51	5.045	0.015019	*
PtpAffx.116527.1.S1_at	grail3.0050017401	AT3G62100	CV266869	auxin-responsive protein	57.7	248.73	4.31	2.9	7.33	5.208	0.013758	*
PtpAffx.208105.1.S1_at	fgenesh4_pg.C_LG_VIII001258		pmrna16101	No Hits	5.36	23.13	4.31	2.54	8.71	3.63	0.036002	*
Ptp.3624.1.S1_at	gw1.142.87.1	AT4G32480	DN492629	putative protein; various predicted proteins	100	426.95	4.27	3.12	6.28	5.737	0.010516	*
Ptp.177.1.S1_at	grail3.0041013401	AT1G71692	CK087257	AGAMOUS-LIKE 12 (AGL12)	38.48	163.54	4.25	2.83	6.3	4.437	0.021287	*
PtpAffx.211419.1.S1_at	eugene3.00140049	AT4G37770	pmrna22376	1-aminocyclopropane-1-carboxylate synthase	16.76	70.66	4.22	2.12	13.75	4.983	0.015535	*
PtpAffx.224175.1.S1_s_at		AT3G08500	pmrna42460	MYB DOMAIN PROTEIN 83 (MYB83)	18.2	76.37	4.19	2.63	8.96	4.555	0.019829	*
PtpAffx.221977.1.S1_at			pmrna39130		18.19	76.18	4.19	2.32	16.14	4.538	0.02003	*
PtpAffx.46298.1.S1_at	estExt_fgenesh4_pg.C_LG_VIII0032	AT5G55630	CV268419	outward rectifying potassium channel KCO; supported by full-length cDNA: Ceres:32253.	34.22	143.1	4.18	2.17	31.33	3.569	0.037578	*
PtpAffx.204837.1.S1_at	gw1.IX.3293.1	AT3G08500	pmrna9552	MYB DOMAIN PROTEIN 83 (MYB83)	4.7	19.54	4.16	2.43	7.83	4.416	0.021547	*
PtpAffx.144130.1.S1_s_at	estExt_Genewise1_v1.C_LG_I8344	AT3G61880	BU821299	cytochrome P450	35.46	146.87	4.14	2.77	6.6	7.323	0.005261	*
Ptp.6319.2.S1_a_at	gw1.III.861.1	AT4G22680	CF237038	MYB DOMAIN PROTEIN 85 (MYB85)	51.9	208.06	4.01	2.37	8.2	3.397	0.042558	*
PtpAffx.161644.1.S1_s_at	estExt_Genewise1_v1.C_LG_I8344	AT3G61880	CK106473	cytochrome P450	60.63	238.92	3.94	2.42	6.59	5.257	0.013406	*
PtpAffx.146622.1.A1_at	eugene3.00660003	AT2G27690	CV269348	cytochrome P450	156.77	594.75	3.79	2.82	5.46	8.295	0.00367	*
Ptp.5100.1.S1_at	estExt_Genewise1_v1.C_LG_I8344	AT3G61880	BI124446	cytochrome P450	75.79	287.39	3.79	2.4	6.33	6.095	0.00887	*
Ptp.137.1.S1_s_at	grail3.0050017401	AT3G62100	CV274183	auxin-responsive protein	65.3	247	3.78	2.28	8.59	3.433	0.041457	*
PtpAffx.5943.1.A1_at	estExt_Genewise1_v1.C_LG_VI2188	AT5G17420	CF236447	cellulose synthase	75.18	282.41	3.76	2.14	9.9	4.505	0.020426	*
PtpAffx.208666.1.S1_at	gw1.X.5170.1	AT2G04220	pmrna17190	hypothetical protein; predicted by genscan and genefinder	21.98	81.99	3.73	2.31	8.66	4.95	0.01582	*
Ptp.1516.1.S1_at	estExt_Genewise1_v1.C_LG_I4958	AT3G15050	DN493748	hypothetical protein; similar to SF16 protein GB:CAA52782 [Helianthus annuus]	8.38	31.02	3.7	1.88	9.24	3.688	0.03457	*
PtpAffx.222695.1.S1_at	eugene3.00700057	AT2G30580	pmrna40264	putative C3HC4 zinc finger protein; supported by cDNA: gi_15010633_gb_AY045618.1_	17	61.53	3.62	2.22	7.72	3.425	0.041697	*
PtpAffx.97582.1.S1_at			CF227750		156.87	564.84	3.6	2.21	7.76	3.326	0.044855	*
PtpAffx.22821.1.S1_at	estExt_fgenesh4_pm.C_700083	AT5G27540	CV227502	putative protein; GTP-binding proteins at the N-terminus; supported by cDNA: gi_19698866	25.16	89.76	3.57	2.21	7.25	3.363	0.043636	*
Ptp.7132.2.S1_at	NA		DN494473	NA	15.65	55.53	3.55	2.38	6.4	8.487	0.003435	*
PtpAffx.203176.1.S1_at	gw1.III.864.1	AT1G12260	pmrna6295	unknown protein; similar to NAM like protein GB:CAA18122 GI:2961375 from [Arabidopsis thaliana]	7.06	24.5	3.47	2.29	6.61	5.448	0.012145	*
PtpAffx.159279.1.A1_at	NA		CV279889	NA	9.66	33.55	3.47	2.31	6.25	6.218	0.008384	*
PtpAffx.102330.1.A1_s_at	estExt_fgenesh4_pm.C_LG_VIII0087	AT5G03760	DN484321	putative protein; beta-(1-3)-glucosyl transferase	60.59	207.7	3.43	1.79	12.07	3.79	0.032224	*
PtpAffx.204737.1.S1_at	fgenesh4_pg.C_LG_IX000753	AT4G35270	pmrna9323	unknown protein; similar to A. thaliana hypothetical proteins T1O24.24 and T19F6.16	29.32	99.07	3.38	2.15	5.42	3.517	0.038994	*
PtpAffx.210184.1.S1_at	eugene3.00120054	AT1G17950	pmrna20062	MYB DOMAIN PROTEIN 52 (MYB52)	9.87	33.14	3.36	2.03	7.12	5.162	0.014102	*
PtpAffx.200644.1.S1_at	grail3.0052005901	AT4G32410	pmrna1252	cellulose synthase	29.35	98.2	3.35	1.93	8.07	4.213	0.02443	*
PtpAffx.12675.5.A1_at	gw1.X.3496.1	AT1G66240	CV276882	copper homeostasis factor	9.97	32.98	3.31	2.08	6.07	3.258	0.047198	*
PtpAffx.213737.1.S1_at	eugene3.00161335	AT5G01930	pmrna26810	(1-4)-beta-mannan endohydrolase	314.58	1031.22	3.28	2.13	5.2	3.191	0.049657	*
PtpAffx.29162.1.S1_at	grail3.0001114901		DN486575	No Hits	12.08	39.6	3.28	2.06	6.09	3.37	0.043419	*
PtpAffx.80241.1.S1_at	fgenesh4_pm.C_LG_XIII000061	AT3G10020	BU892306	expressed protein; supported by full-length cDNA: Ceres:7073.	17.62	57.43	3.26	1.96	5.4	3.455	0.040797	*
PtpAffx.116099.1.S1_at	grail3.0062008701	AT3G15050	CF234977	hypothetical protein; similar to SF16 protein GB:CAA52782 [Helianthus annuus]	44.9	146.58	3.26	1.66	11	3.372	0.043344	*
Ptp.3060.1.S1_at	grail3.0001068602	AT1G10200	CV246518	transcription factor LIM	466.43	1509.86	3.24	1.82	10.72	4.034	0.027389	*
PtpAffx.200334.1.S1_s_at	estExt_Genewise1_v1.C_LG_I8344	AT3G61880	pmrna663	cytochrome P450	141.2	457.81	3.24	2.08	5.22	5.668	0.01088	*
PtpAffx.26464.1.A1_at	gw1.V.991.1	AT3G22830	CK096475	HEAT SHOCK TRANSCRIPTION FACTOR A6B (HSFA6B)	73.58	238.03	3.23	1.97	5.34	4.449	0.021131	*
PtpAffx.33101.2.S1_s_at	grail3.0001068602	AT1G10200	CF234221	transcription factor LIM	181.23	578.27	3.19	1.77	10.44	3.664	0.035146	*
Ptp.7257.1.A1_at	eugene3.00150420	AT1G18290	DN493088	hypothetical protein; predicted by genemark.hmm	11.64	37.12	3.19	1.61	12.23	3.282	0.046369	*
PtpAffx.209852.1.S1_at	estExt_fgenesh4_pg.C_LG_XI0670	AT1G78440	pmrna19422	gibberellin 2-oxidase; identical to gibberellin 2-oxidase GI:4678366 from [Arabidopsis thaliana];supported by full-length cDNA: Ceres:156482.	18.39	58.2	3.16	1.94	7.72	4.429	0.021384	*
PtpAffx.205555.1.S1_s_at		AT5G20240	pmrna10986	PISTILLATA (PI)	6.73	21.29	3.16	1.89	7.76	3.348	0.044124	*
Ptp.4703.1.S1_at	gw1.IX.4902.1	AT5G60720	CK099261	putative protein; predicted proteins	23.64	74.78	3.16	2	6.29	4.394	0.021843	*
PtpAffx.217231.1.S1_at	eugene3.164790001		pmrna32415	No Hits	57.07	178.73	3.13	2.35	4.13	4.371	0.022153	*
PtpAffx.155448.1.A1_at		AT4G01970	CK095639	ARABIDOPSIS THALIANA STACHYOSE SYNTHASE (AtSTS)	7.4	23.05	3.11	1.85	8.21	5.103	0.014552	*
PtpAffx.87172.1.S1_at	eugene3.00111083	AT5G54690	CK318880	putative protein; contains similarity to unknown protein (gb|AAF26170.1)	24.03	74.49	3.1	2.06	5.14	3.307	0.045481	*
Ptp.8130.1.S1_at	gw1.142.87.1	AT4G32480	DN492539	putative protein; various predicted proteins	2.49	7.68	3.09	1.78	7.41	4.801	0.017196	*
Ptp.129.1.S1_at	grail3.0061005101	AT3G62100	AJ306827	auxin-responsive protein	13.2	40.67	3.08	2.15	5.12	7.394	0.005117	*
PtpAffx.84598.1.S1_at	estExt_Genewise1_v1.C_400718	AT4G33330	CN518800	putative protein; glycogenin glucosyltransferase (EC 2.4.1.186)-human	60.1	182.43	3.04	1.85	5.97	3.247	0.047586	*
PtpAffx.201138.1.S1_s_at	gw1.1935.4.1	AT3G25820	pmrna2238		16.97	51.18	3.01	1.82	5.44	3.694	0.03442	*
PtpAffx.224184.1.S1_s_at		AT3G25810	pmrna42487	NA	24.64	74.01	3	1.76	6.39	4.097	0.026303	*
PtpAffx.209339.1.S1_s_at		AT3G18930	pmrna18478	NA	17.3	51.66	2.99	1.96	5.05	4.795	0.017258	*
PtpAffx.221996.1.S1_at	estExt_fgenesh4_pg.C_570199	AT4G36740	pmrna39179	ARABIDOPSIS THALIANA HOMEOBOX PROTEIN 40 (ATHB40)	4.7	14.05	2.99	1.92	4.95	3.34	0.04439	*
Ptp.7938.1.S1_at	gw1.X.4499.1	AT3G23430	DN502828	phosphate transporter	4.04	11.99	2.97	1.84	4.83	3.955	0.028848	*
PtpAffx.137672.1.S1_at	gw1.V.991.1	AT3G22830	CK106288	HEAT SHOCK TRANSCRIPTION FACTOR A6B (HSFA6B)	10.6	31.37	2.96	2	4.98	5.245	0.013494	*
PtpAffx.99131.1.S1_at	gw1.XIV.1704.1	AT3G61750	BI130580	putative protein; hypothetical protein MLP3.2-Arabidopsis thaliana	86.21	254.84	2.96	1.73	6.9	3.245	0.047666	*
PtpAffx.212796.1.S1_at	fgenesh4_pm.C_LG_XV000216	AT5G50130	pmrna25042	NA	101.15	299.31	2.96	1.69	8.23	3.434	0.041411	*
PtpAffx.221173.1.S1_at	eugene3.00400277		pmrna37838	No Hits	11.58	34.25	2.96	1.91	6.11	11.605	0.001374	*
PtpAffx.211454.1.S1_at	fgenesh4_pg.C_LG_XIV000113	AT1G02040	pmrna22442	hypothetical protein; predicted by genefinder	9.01	26.44	2.94	1.64	9.38	4.285	0.02335	*
Ptp.116.1.S1_s_at	gw1.122.261.1	AT1G17950	CK117323	MYB DOMAIN PROTEIN 52 (MYB52)	23.3	68.32	2.93	1.67	8.95	3.431	0.041498	*
Ptp.5810.1.S1_s_at		AT5G03760	CF232478	(ATCSLA09)	69.81	202.24	2.9	1.62	7.61	3.37	0.043401	*
Ptp.1872.1.S1_at			CK087708		12.32	35.79	2.9	1.64	7.13	4.15	0.025425	*
PtpAffx.206916.1.S1_at	eugene3.00070120	AT4G28500	pmrna13734	similar to NAM protein	30.24	87.36	2.89	1.83	5.65	3.55	0.038083	*
PtpAffx.7514.1.S1_s_at	gw1.XV.2531.1	AT5G61750	CF229798	germin-like protein-like; germin-like protein	10.18	29.43	2.89	1.79	5.89	5.752	0.01044	*
PtpAffx.216874.1.S1_s_at		AT1G59740	pmrna31919	NA	24.66	71	2.88	1.86	5.04	3.773	0.0326	*
PtpAffx.216144.1.S1_at	gw1.135.135.1	AT3G13050	pmrna30750	putative transporter; similar to SV2 related protein GB:AAC78627 from [Rattus norvegicus]; supported by cDNA: gi_15809987_gb_AY054262.1_	4.34	12.47	2.87	1.72	7.12	3.254	0.047338	*
PtpAffx.59312.1.A1_at	estExt_fgenesh4_pm.C_LG_II0906	AT2G47180	CA931829	galactinol synthase	12.14	34.74	2.86	1.77	6.64	6.31	0.008043	*
Ptp.2653.1.S1_a_at	estExt_Genewise1_v1.C_LG_III0367	AT3G12490	CV261695	cysteine protease inhibitor	349.65	999.62	2.86	2.09	3.84	4.173	0.025061	*
PtpAffx.162910.1.S1_at	NA		BU881921	NA	10.39	29.67	2.86	1.89	5.47	7.02	0.005938	*
PtpAffx.224217.1.S1_at	fgenesh4_pg.C_LG_I003312	AT1G23460	pmrna42560	polygalacturonase	43.84	123.78	2.82	1.94	4.4	3.724	0.033724	*
PtpAffx.104568.1.S1_at	gw1.IX.729.1	AT3G09980	BU894246	unknown protein; similar to unknown proteins GB:AAD24625 [Arabidopsis thaliana]	11.83	33.26	2.81	1.69	6.88	3.802	0.031951	*
Ptp.5403.1.S1_at		AT3G55990	CK103069	ESKIMO 1 (ESK1)	43.17	120.77	2.8	1.56	9.03	3.5	0.039489	*
PtpAffx.213942.1.S1_at	fgenesh4_pg.C_LG_XVII000398	AT5G15250	pmrna27177	FtsH protease	13.1	36.66	2.8	2.02	4.15	4.261	0.023706	*
PtpAffx.208345.1.S1_s_at	gw1.VIII.148.1	AT5G18910	pmrna16592	putative serine/threonine protein kinase; similar to many other putative protein kinases; supported by cDNA: gi_19698986	14.21	39.81	2.8	2.07	3.93	6.183	0.008521	*
PtpAffx.110923.1.S1_at	eugene3.00130164	AT5G28540	BU888073	luminal binding protein; supported by cDNA: gi_1303694_dbj_D84414.1_ATHBIPA	10.49	29.4	2.8	1.55	6.42	3.93	0.02932	*
PtpAffx.6627.1.A1_at		AT1G31340	CV276031	RELATED TO UBIQUITIN 1 (RUB1)	34.19	95.52	2.79	1.98	4.52	4.422	0.021479	*
PtpAffx.54779.1.S1_at	eugene3.00181134		DN488063	No Hits	96.5	268.91	2.79	1.86	3.98	3.218	0.048671	*
PtpAffx.207772.1.S1_s_at		AT2G40230	pmrna15456	NA	25.51	70.79	2.78	1.72	4.93	4.45	0.021109	*
PtpAffx.224960.1.S1_at	eugene3.00190722	AT5G36110	pmrna43902	cytochrome P450 family	8.51	23.57	2.77	1.64	6.07	4.407	0.02167	*
PtpAffx.221474.1.S1_at	fgenesh4_pg.C_scaffold_44000001		pmrna38374	Hypothetical	13.77	37.99	2.76	2.03	3.94	4.277	0.023469	*
PtpAffx.208209.1.S1_x_at	fgenesh4_pm.C_LG_VIII000725	AT2G33385	pmrna16338	unknown protein	41.6	114.52	2.75	1.79	4.84	3.62	0.036258	*
PtpAffx.206239.1.S1_at	gw1.VI.1130.1	AT2G28890	pmrna12379	unknown protein; supported by cDNA: gi_17644154	10.52	28.8	2.74	2.05	3.96	6.703	0.006774	*
PtpAffx.219060.1.S1_s_at	eugene3.02290017	AT5G42710	pmrna34862	unknown protein	23.27	63.75	2.74	1.66	6.12	4.058	0.026975	*
PtpAffx.90540.1.S1_at	gw1.II.2821.1	AT5G48740	CK103368	receptor protein kinase-like protein	20.6	56.45	2.74	2	4.32	7.167	0.005596	*
PtpAffx.205394.1.S1_at	gw1.V.4384.1	AT1G09720	pmrna10683	hypothetical protein; predicted by genscan and genefinder	11.97	32.69	2.73	2.13	3.65	7.897	0.004232	*
PtpAffx.86476.1.S1_at	estExt_fgenesh4_pg.C_280234	AT1G22060	DN493018	NA	9.65	26.3	2.73	1.87	3.98	3.519	0.038935	*
PtpAffx.7483.1.A1_at	estExt_Genewise1_v1.C_LG_II1368	AT1G28200	CV262914	FH protein interacting protein FIP1; identical to FH protein interacting protein FIP1 GI:6503012 from [Arabidopsis thaliana]; supported by full-length cDNA: Ceres: 30245.	44.82	122.03	2.72	1.64	5.57	8.688	0.003209	*
PtpAffx.206903.1.S1_at	gw1.VII.534.1	AT4G28380	pmrna13700	extensin-like protein; extensin-like protein	12.91	35.13	2.72	1.72	5.93	3.504	0.039358	*
PtpAffx.200127.1.S1_at	gw1.I.7059.1	AT2G41210	pmrna237	putative phosphatidylinositol-4-phosphate 5-kinase; similar to phosphatidylinositol-4-phosphate 5-kinase GB:CAB53377 [Arabidopsis thaliana]	10.65	28.84	2.71	1.92	4.18	3.771	0.032651	*
Ptp.7717.1.S1_at	eugene3.00181047		DN498769	No Hits	21.12	57.31	2.71	2.05	3.63	4.399	0.021781	*
PtpAffx.89488.1.S1_at	eugene3.01310019	AT1G09540	CV130599	MYB DOMAIN PROTEIN 61 (MYB61)	16.67	44.99	2.7	1.69	5.94	3.638	0.03579	*
PtpAffx.64912.1.A1_at	estExt_fgenesh4_pm.C_LG_II0424	AT1G36160	CK092792	hypothetical protein; putative acetyl-CoA carboxylase (partial) dbj|BAA07012; similar to ESTs gb|AW144916.1	13.48	36.38	2.7	1.79	4.5	4.31	0.023001	*
PtpAffx.42078.1.A1_at	fgenesh4_pg.C_LG_XI000156	AT3G54070	DN486734	putative protein; delta-latroinsectotoxin precursor	25.21	67.97	2.7	1.74	5.31	3.635	0.035868	*
PtpAffx.77917.1.A1_at	gw1.122.261.1	AT1G17950	CK088479	MYB DOMAIN PROTEIN 52 (MYB52)	21.55	57.96	2.69	1.69	5.23	3.247	0.047597	*
PtpAffx.147493.2.A1_at	estExt_fgenesh4_pm.C_LG_II0638	AT3G60520	CV243231	putative protein; supported by full-length cDNA: Ceres:21518.	75.78	204.07	2.69	1.85	4.17	3.29	0.046069	*
PtpAffx.211900.1.S1_at	eugene3.00141100	AT5G35732	pmrna23376	Expressed protein; supported by cDNA: gi_13926282_gb_AF372895.1_AF372895	18.32	48.86	2.67	1.82	4.43	5.553	0.011521	*
PtpAffx.147506.1.S1_at			AI166790		49.63	132.5	2.67	1.57	6.51	4.6	0.019313	*
PtpAffx.11633.1.A1_at	fgenesh4_pg.C_LG_X000514	AT4G27670	CV258420	25.3 kDa small heat shock protein	100.18	266.64	2.66	1.69	4.33	4.65	0.01876	*
PtpAffx.75615.1.A1_at	gw1.VIII.1441.1	AT5G13670	CV263263	putative protein; contains similarity to MtN21;supported by full-length cDNA: Ceres:108056.	5.56	14.8	2.66	1.73	4.81	3.329	0.044757	*
PtpAffx.45609.1.S1_at	eugene3.01240095	AT4G28500	BI130742	similar to NAM protein	12.99	34.37	2.65	1.89	3.82	3.649	0.03551	*
PtpAffx.223745.1.S1_at	fgenesh4_pg.C_scaffold_17991000001		pmrna41903	No Hits	7.92	21.02	2.65	1.76	4.93	5.923	0.009614	*
PtpAffx.26747.1.A1_at	gw1.I.4879.1	AT5G55950	CV229104	putative protein; similar to unknown protein (gb|AAF04433.1);supported by full-length cDNA: Ceres:35741.	16.81	44.39	2.64	1.69	5.03	4.311	0.022986	*
PtpAffx.160774.1.S1_s_at	grail3.0043013701		AJ779561	No Hits	26.38	69.34	2.63	1.83	3.79	3.577	0.037366	*
PtpAffx.200843.1.S1_at	gw1.I.1615.1	AT3G14470	pmrna1638	disease resistance protein (NBS-LRR class)	16.41	43.02	2.62	1.83	4.13	4.242	0.023989	*
PtpAffx.225753.1.S1_at	fgenesh4_pm.C_scaffold_66000095	AT4G35350	pmrna45324	cysteine endopeptidase	11.47	29.86	2.6	1.54	7.59	3.847	0.031002	*
PtpAffx.208639.1.S1_at	gw1.X.5015.1	AT1G67710	pmrna17149	F12A21.15; hypothetical protein	26.36	68.24	2.59	1.88	3.62	3.676	0.034861	*
PtpAffx.59060.1.S1_at	grail3.0051002001	AT1G32928	CV254964	expressed protein; supported by cDNA: gi_15450636_gb_AY052686.1_ ; supported by cDNA: gi_15294267	183.48	471	2.57	2.05	3.14	5.009	0.015321	*
PtpAffx.44709.1.S1_at	eugene3.00081491	AT2G22795	AJ779612	unnamed protein product [Candida glabrata] >gi|49527954|emb|CAG61605.1| unnamed protein product [Candida glabrata CBS138]	72.84	187.39	2.57	1.8	3.97	3.626	0.036092	*
PtpAffx.97600.1.A1_at	gw1.IX.4902.1	AT5G60720	CK093824	putative protein; predicted proteins	84.63	216.39	2.56	1.56	5.4	3.196	0.049492	*
PtpAffx.101533.1.A1_at	grail3.0061003301	AT3G62010	CV261462	putative protein; paladin-Mus musculus	12.12	30.82	2.54	1.55	5.37	7.297	0.005315	*
PtpAffx.21866.2.S1_s_at	estExt_Genewise1_v1.C_LG_III2334	AT1G67360	CK095888	stress related protein	97.64	247.11	2.53	1.84	3.47	5.515	0.011738	*
PtpAffx.79889.1.S1_at	eugene3.00081287	AT1G67960	DN485948	No Hits	24.04	60.75	2.53	1.92	3.34	3.938	0.029176	*
PtpAffx.221977.1.S1_s_at			pmrna39130		43.68	110.42	2.53	1.62	5.11	3.775	0.032553	*
Ptp.2674.1.S1_at	grail3.0140003901		CF234580	No Hits	9.54	24.03	2.52	1.6	4.4	4.922	0.016066	*
PtpAffx.128061.1.A1_s_at	gw1.I.7669.1	AT1G27920	CV232746	hypothetical protein; predicted by genemark.hmm	30.28	74.97	2.48	1.73	3.89	5.649	0.010982	*
PtpAffx.126966.1.A1_at	estExt_Genewise1_v1.C_9390008	AT3G54050	CV277483	fructose-1	22.64	55.99	2.47	1.78	3.8	3.611	0.03649	*
PtpAffx.206550.1.S1_at	gw1.VI.781.1	AT4G30420	pmrna12997	nodulin-like protein; MtN21 gene product-Medicago truncatula	27.83	68.01	2.44	1.73	3.61	3.79	0.032213	*
PtpAffx.165.1.S1_at	eugene3.00061654	AT5G10770	CV254390	chloroplast nucleoid DNA-binding protein	8.21	19.99	2.43	1.59	3.76	3.251	0.047445	*
PtpAffx.200451.1.S1_at	grail3.0008053701		pmrna907	No Hits	5.03	12.25	2.43	1.58	4.28	3.252	0.047415	*
PtpAffx.20557.2.S1_a_at	grail3.0033014101	AT1G47410	CV262102	hypothetical protein; identical to hypothetical protein GB:AAD46041 GI:5668815 from [Arabidopsis thaliana]	159.53	386.24	2.42	1.68	4.02	4.005	0.02791	*
PtpAffx.53411.1.A1_s_at			DN487348		127.69	308.62	2.42	1.7	3.62	4.754	0.017667	*
PtpAffx.201052.1.S1_at	fgenesh4_pg.C_LG_I002351	AT5G14090	pmrna2072	unknown protein	58.06	139.97	2.41	1.66	3.92	3.79	0.032214	*
PtpAffx.215527.1.S1_at	eugene3.01240087	AT2G20560	pmrna29778	putative heat shock protein; supported by full-length cDNA: Ceres:25528.	52.57	126.42	2.4	1.59	3.52	3.8	0.031998	*
Ptp.7255.1.S1_at	fgenesh4_pg.C_LG_X001552	AT1G16290	DN493072	hypothetical protein	10.49	25.06	2.39	1.76	3.22	3.817	0.03164	*
PtpAffx.206109.1.S1_at	gw1.VI.1279.1	AT2G41660	pmrna12112	expressed protein; supported by full-length cDNA: Ceres:35456.	23.59	56.45	2.39	1.69	3.37	4.626	0.019025	*
PtpAffx.32736.1.S1_at	gw1.118.254.1	AT5G04770	CK093138	CATIONIC AMINO ACID TRANSPORTER 6 (CAT6)	42.32	100.96	2.39	1.71	3.42	5.092	0.014637	*
PtpAffx.131038.1.S1_at	grail3.0001020301	AT2G27690	BU824594	cytochrome P450	130.58	311.21	2.38	1.75	3.19	3.935	0.029237	*
PtpAffx.218139.1.S1_at	estExt_fgenesh4_pg.C_19310001	AT4G35160	pmrna33669	putative flavonoid O-methyltransferase	31.86	75.09	2.36	1.54	3.97	3.393	0.042672	*
Ptp.5577.2.S1_at	eugene3.00290006		AI165852	No Hits	37.63	86.78	2.31	1.53	4.01	3.333	0.044604	*
PtpAffx.212938.1.S1_at	gw1.XV.2531.1	AT5G61750	pmrna25318	germin-like protein-like; germin-like protein	29.87	68.03	2.28	1.52	3.46	3.291	0.046046	*
PtpAffx.207981.1.S1_x_at	eugene3.00081059		pmrna15844	No Hits	24.93	56.72	2.28	1.54	3.43	4.063	0.026876	*
PtpAffx.61105.1.S1_at	gw1.123.110.1	AT5G38530	DN492249	tryptophan synthase beta chain; supported by cDNA: gi_19699004	268.85	118.8	-2.26	-1.55	-3.12	-3.858	0.030782	*
PtpAffx.99685.1.S1_s_at	eugene3.01550047	AT3G47520	DN484716	malate dehydrogenase (NAD)	441.3	192.9	-2.29	-1.63	-3.04	-4.001	0.02799	*
Ptp.624.1.S1_at	estExt_fgenesh4_pg.C_LG_VI1808	AT5G11160	CK088287	adenine phosphoribosyltransferase	257.32	112.17	-2.29	-1.52	-3.33	-4.071	0.026748	*
PtpAffx.114469.1.A1_at	estExt_fgenesh4_pg.C_LG_XIX0195	AT1G08630	CV257550	expressed protein; similar to L-allo-threonine aldolase (D87890); similar to ESTs gb|R30517	49.81	21.66	-2.3	-1.59	-3.5	-4.497	0.020532	*
PtpAffx.2286.4.S1_at			DN490010		35.71	15.53	-2.3	-1.56	-3.33	-3.214	0.048795	*
PtpAffx.17557.1.S1_a_at	estExt_fgenesh4_pg.C_LG_VIII0641	AT5G34930	DN487813	arogenate/prephenate dehydrogenase	139.47	59.94	-2.33	-1.53	-3.29	-3.743	0.033268	*
PtpAffx.163561.1.S1_at	estExt_fgenesh4_pg.C_LG_VI1370	AT3G52600	BU879414	beta-fructosidase	213.28	90.88	-2.35	-1.55	-3.8	-5.004	0.015362	*
Ptp.6131.1.S1_s_at	eugene3.01270031	AT4G12300	BU809772	cytochrome P450	35.59	15.11	-2.35	-1.72	-3.09	-3.515	0.039048	*
PtpAffx.93684.1.S1_at	fgenesh4_pm.C_LG_VII000464	AT4G38970	BP927915	fructose-bisphosphate aldolase	51.15	21.74	-2.35	-1.52	-3.45	-3.547	0.03818	*
PtpAffx.5634.1.A1_at	gw1.VI.2253.1	AT5G21482	CV241286	putative cytokinin oxidase	97.57	41.3	-2.36	-1.7	-3.06	-3.812	0.031744	*
PtpAffx.201847.1.S1_at	eugene3.00020729	AT1G21600	pmrna3675	PLASTID TRANSCRIPTIONALLY ACTIVE6 (PTAC6)	249.41	105.06	-2.37	-1.77	-3.06	-4.098	0.02628	*
PtpAffx.17699.1.A1_at	gw1.IV.2899.1	AT2G34060	CV276131	peroxidase	36.89	15.6	-2.37	-1.64	-3.55	-4.239	0.024043	*
PtpAffx.73869.1.S1_at	estExt_fgenesh4_pg.C_LG_X1887	AT2G39470	DN503422	oxygen-evolving complex 25.6 kD protein	382.2	161.36	-2.37	-1.77	-3.13	-3.294	0.04593	*
PtpAffx.163092.1.S1_s_at		AT1G15000	BU886689	SERINE CARBOXYPEPTIDASE-LIKE 50 (scpl50)	124.86	52.15	-2.39	-1.65	-3.42	-4.98	0.015561	*
Ptp.938.1.A1_s_at	gw1.VI.2253.1	AT5G21482	CK089594	putative cytokinin oxidase	135.59	56.37	-2.41	-1.66	-3.35	-4.106	0.026142	*
PtpAffx.81537.1.S1_at	estExt_Genewise1_v1.C_1550060	AT3G30180	CV265744	cytochrome P450	125.47	51.94	-2.42	-1.67	-3.57	-4.841	0.016818	*
PtpAffx.159911.1.A1_at	gw1.I.2249.1	AT2G30140	CV264739	putative glucosyltransferase; supported by cDNA: gi_20260553	89.78	36.82	-2.44	-1.71	-3.27	-3.844	0.031063	*
Ptp.5347.1.S1_s_at	estExt_Genewise1_v1.C_LG_XIV0250	AT1G02930	DN486427	glutathione S-transferase	135.4	55.2	-2.45	-1.65	-3.52	-3.638	0.035781	*
PtpAffx.207896.1.S1_at	eugene3.00080894	AT1G10380	pmrna15675	Expressed protein; supported by full-length cDNA: Ceres: 156978.	339.99	138.14	-2.46	-1.6	-3.61	-4.005	0.027924	*
PtpAffx.68303.1.S1_at	estExt_fgenesh4_pm.C_LG_XI0275	AT5G57850	CV131863	branched-chain amino acid aminotransferase-like protein; supported by cDNA: gi_20466633	387.43	157.3	-2.46	-1.59	-3.64	-3.857	0.0308	*
Ptp.1588.1.S1_s_at	eugene3.00102165	AT3G54820	AJ849327	aquaporin	2145.43	867.73	-2.47	-1.86	-3.26	-6.165	0.008591	*
Ptp.3759.1.S1_at	NA		CV260511	NA	938.44	379.07	-2.48	-1.87	-3.33	-5.444	0.01217	*
PtpAffx.206061.1.S1_at	gw1.VI.1084.1	AT2G41190	pmrna12012	expressed protein; supported by cDNA: gi_14532707_gb_AY039978.1_	27.81	11.17	-2.49	-1.68	-3.71	-3.357	0.043824	*
Ptp.8112.1.S1_at	NA		DN492828	NA	215.83	86.2	-2.5	-1.82	-3.57	-4.835	0.016868	*
PtpAffx.35513.1.S1_at	fgenesh4_pg.C_LG_XIV001202	AT3G60160	CV261460	ABC transporter family protein; Strong similarity to MRP-like ABC transporter gb|U92650 from A. thaliana and canalicular multi-drug resistance protein gb|L49379 from Rattus norvegicus; supported by cDNA: gi_10197657_gb_AF225908.1_AF225908	62.8	25	-2.51	-1.76	-3.43	-4.261	0.0237	*
Ptp.6052.1.S1_s_at	grail3.0009044702	AT1G73010	BI122423	expressed protein; supported by full-length cDNA: Ceres:19976.	121.67	48.34	-2.52	-1.75	-3.42	-3.43	0.041524	*
Ptp.5216.1.S1_at	gw1.XIII.2619.1	AT2G23910	CV243557	cinnamoyl CoA reductase-like	121.85	48.43	-2.52	-1.64	-3.68	-3.902	0.029875	*
Ptp.7154.2.A1_a_at	estExt_Genewise1_v1.C_LG_I2124	AT3G47190	CV239104	oxidoreductase	124.8	49.52	-2.52	-1.79	-3.47	-3.887	0.030191	*
PtpAffx.128691.1.S1_at	estExt_fgenesh4_pg.C_LG_VI0110		BU823959	No Hits	39.44	15.62	-2.52	-1.99	-3.13	-4.639	0.018877	*
PtpAffx.100112.1.A1_at	gw1.X.5125.1	AT3G26320	BP931069	cytochrome P450 71B36	170.88	67.61	-2.53	-1.51	-3.95	-3.261	0.04711	*
PtpAffx.15088.1.S1_at		AT5G12330	CF936886	LATERAL ROOT PRIMORDIUM 1 (LRP1)	588.08	232.15	-2.53	-1.73	-3.58	-4.581	0.019531	*
PtpAffx.215880.1.S1_at	gw1.131.165.1	AT1G56710	pmrna30329	polygalacturonase	25.43	9.96	-2.55	-1.67	-3.98	-3.446	0.041064	*
PtpAffx.3502.1.S1_at	estExt_Genewise1_v1.C_2860001		CA821290	hypothetical protein NitaMp147 [Nicotiana tabacum] >gi|56806649|dbj|BAD83550.1| hypothetical protein [Nicotiana tabacum]	421.81	165.49	-2.55	-1.7	-4.82	-4.703	0.018184	*
PtpAffx.200895.1.S1_at	gw1.I.2076.1	AT5G12330	pmrna1759	lateral root primordia (LRP1)	126.73	49.53	-2.56	-1.53	-4.45	-5.505	0.0118	*
PtpAffx.205711.1.S1_at	gw1.V.962.1	AT3G63300	pmrna11277	hypothetical protein; supported by cDNA: gi_18377641	58.42	22.75	-2.57	-1.69	-3.92	-4.392	0.021867	*
PtpAffx.13915.1.S1_at	estExt_fgenesh4_pg.C_LG_XIV0063	AT4G33800	CV263970	expressed protein; supported by full-length cDNA: Ceres:6375.	165.89	64.54	-2.57	-1.83	-3.55	-4.763	0.017576	*
Ptp.6109.1.S1_at	estExt_fgenesh4_pm.C_LG_VII0229	AT5G64850	BU866874	putative protein; similar to unknown protein (emb|CAB61744.1); supported by full-length cDNA: Ceres: 31648.	283.75	110.22	-2.57	-1.84	-3.57	-3.632	0.035951	*
Ptp.7126.1.S1_at	eugene3.00061405	AT1G52340	DN499762	short chain alcohol dehydrogenase	68.56	26.53	-2.58	-1.87	-3.64	-5.409	0.012389	*
PtpAffx.201038.1.S1_at	gw1.I.3045.1	AT3G27120	pmrna2035	spastin ATPase	125.41	48.57	-2.58	-2.01	-3.41	-5.761	0.010392	*
PtpAffx.25553.1.A1_at	gw1.V.1411.1	AT5G42800	CV268741	dihydroflavonol 4-reductase	176.53	68.19	-2.59	-1.98	-3.36	-7.998	0.004079	*
PtpAffx.67538.1.S1_at	gw1.I.5672.1	AT5G47610	CV242425	NA	184.74	71.34	-2.59	-1.7	-5.21	-5.286	0.013209	*
PtpAffx.126167.1.S1_at	estExt_fgenesh4_pm.C_LG_XI0275	AT5G57850	CX659711	branched-chain amino acid aminotransferase-like protein; supported by cDNA: gi_20466633	448.41	173.44	-2.59	-1.81	-3.49	-4.493	0.020581	*
Ptp.7154.1.A1_at	estExt_Genewise1_v1.C_LG_I2124	AT3G47190	CV282864	oxidoreductase	321.79	123.67	-2.6	-1.85	-3.57	-4.364	0.022247	*
PtpAffx.124618.1.S1_at		AT3G60530	BU827056	GATA TRANSCRIPTION FACTOR 4 (GATA4)	191.9	73.85	-2.6	-1.76	-3.67	-3.387	0.042862	*
PtpAffx.136915.1.S1_at	eugene3.00101716		CK095834	No Hits	303.84	116.76	-2.6	-1.97	-3.52	-6.929	0.006162	*
PtpAffx.36865.1.A1_at	grail3.0048017501	AT1G03870	CV253529	FASCICLIN-LIKE ARABINOOGALACTAN 9 (FLA9)	812.82	311.67	-2.61	-1.81	-3.86	-5.383	0.012559	*
PtpAffx.224308.1.S1_at	eugene3.00030907	AT2G45580	pmrna42736	cytochrome P450 family; contains Pfam profile: PF00067 cytochrome P450	69.49	26.67	-2.61	-1.62	-4.07	-3.635	0.03586	*
PtpAffx.217871.1.S1_at	fgenesh4_pm.C_scaffold_182000009	AT3G14900	pmrna33308	hypothetical protein; predicted by genemark.hmm	162.15	62.18	-2.61	-1.65	-3.83	-3.281	0.046404	*
PtpAffx.107682.1.A1_a_at	gw1.I.66.1	AT4G33520	CV271123	metal-transporting P-type ATPase	284.66	108.62	-2.62	-2.05	-3.27	-5.591	0.011298	*
PtpAffx.970.1.A1_at	eugene3.00180805	AT2G18910	CV259374	expressed protein; supported by full-length cDNA: Ceres:3350	20.8	7.87	-2.64	-1.65	-5.85	-4.45	0.021111	*
Ptp.7159.1.S1_at	estExt_fgenesh4_pg.C_LG_IX0440	AT2G16430	CX654948	putative purple acid phosphatase precursor; supported by cDNA: gi_20257482	131.02	49.41	-2.65	-1.89	-3.79	-6.678	0.006848	*
PtpAffx.9486.1.S1_at	estExt_fgenesh4_pg.C_LG_XIII0140	AT5G27330	BU876393	glutamic acid-rich protein; hypothetical protein T12H1.9-Arabidopsis thaliana	130.43	49.26	-2.65	-1.92	-3.7	-4.743	0.017772	*
PtpAffx.207463.1.S1_at	fgenesh4_pg.C_LG_VII001317		pmrna14812	F8K7.16 [Arabidopsis thaliana] >gi|25402938|pir||G86350 protein F8K7.16 [imported]-Arabidopsis thaliana	62.55	23.54	-2.66	-1.7	-3.91	-3.895	0.030021	*
PtpAffx.124165.1.S1_at	eugene3.00070338	AT3G23600	CN523540	NA	228.55	85.45	-2.67	-1.96	-3.87	-7.535	0.004845	*
Ptp.3601.1.S1_at	grail3.3274000101		CK103970	No Hits	77.99	29.12	-2.68	-2.15	-3.35	-8.382	0.003562	*
PtpAffx.16402.2.S1_a_at	estExt_fgenesh4_pg.C_LG_IV0624	AT5G39080	DN486446	acyltransferase-like protein; Anthocyanin 5-aromatic acyltransferase	354.99	131.9	-2.69	-2.14	-3.52	-8.823	0.003068	*
PtpAffx.18218.1.S1_at		AT3G59140	CV257165	ARABIDOPSIS THALIANA MULTIDRUG RESISTANCE-ASSOCIATED PROTEIN 14 (ATMRP14)	102.71	37.97	-2.7	-1.75	-4.11	-3.32	0.045071	*
PtpAffx.218341.1.S1_s_at		AT4G33520	pmrna33916	P-TYPE ATP-ASE 1 (PAA1)	89.91	33.19	-2.71	-1.7	-5.77	-5.152	0.014174	*
Ptp.3172.1.A1_at	NA		CV226184	NA	128.53	47.43	-2.71	-1.95	-3.76	-5.918	0.009637	*
PtpAffx.1030.1.S1_x_at	estExt_Genewise1_v1.C_LG_XVI0292	AT2G38540	CV270748	unknown protein; similar to GB:CAB05547 [Caenorhabditis elegans]	1513.18	556.77	-2.72	-1.81	-4.6	-3.511	0.039178	*
PtpAffx.2587.2.S1_at	fgenesh4_pg.C_LG_I001025	AT1G12520	CF233078	superoxide dismutase copper chaperone	218.48	79.65	-2.74	-2.22	-3.4	-6.506	0.007375	*
PtpAffx.32058.1.S1_at		AT1G13710	CV270373	CYTOCHROME P450, FAMILY 78, SUBFAMILY A, POLYPEPTIDE 5 (CYP78A5)	874.5	317.04	-2.76	-1.54	-6.36	-3.263	0.047015	*
Ptp.4063.2.S1_a_at	fgenesh4_pg.C_LG_XVI000099		CV253391	No Hits	919	333.31	-2.76	-1.85	-4.03	-3.571	0.037529	*
Ptp.2688.1.S1_at	grail3.0881000202		BU892076	No Hits	310.41	112.57	-2.76	-2.14	-3.61	-10.84	0.00168	*
PtpAffx.7896.3.S1_a_at		AT5G13930	CA926846	TRANSPARENT TESTA 4 (TT4)	114.32	41.2	-2.77	-1.69	-4.26	-3.526	0.03874	*
PtpAffx.200592.1.S1_x_at	gw1.I.66.1	AT4G33520	pmrna1170	metal-transporting P-type ATPase	87.79	31.5	-2.79	-1.96	-4.52	-5.223	0.01365	*
PtpAffx.218496.1.S1_x_at	eugene3.02040020		pmrna34141	hypothetical protein; similar to putative retroelement pol polyprotein GB:AAD22339 from [Arabidopsis thaliana]	197.63	70.79	-2.79	-1.58	-7.18	-4.253	0.023832	*
PtpAffx.43822.1.A1_at			CV257217		135.68	48.71	-2.79	-1.86	-4.44	-6.443	0.007581	*
PtpAffx.133356.1.A1_at	gw1.XVIII.3185.1	AT4G30610	CV280606	SERINE CARBOXYPEPTIDASE II-like protein; probable SERINE CARBOXYPEPTIDASE II-2 PRECURSOR-HORDEUM VULGARE	297.43	106.37	-2.8	-1.84	-4.05	-3.512	0.039135	*
PtpAffx.211116.1.S1_s_at		AT3G03620	pmrna21837	NA	97.04	34.56	-2.81	-1.73	-4.72	-3.191	0.049662	*
PtpAffx.212919.1.S1_at	eugene3.00150832	AT5G50915	pmrna25273	Expressed protein; supported by full-length cDNA: Ceres: 36971.	110.91	39.27	-2.82	-1.82	-4.05	-3.434	0.04141	*
Ptp.4063.1.S1_at	NA		CV253300	NA	801.42	284.46	-2.82	-2.07	-3.66	-4.102	0.026217	*
PtpAffx.249.259.S1_a_at	gw1.856.4.1	AT3G22142	DN490050	proline-rich cell wall protein	371.38	131.13	-2.83	-1.92	-3.82	-3.795	0.032109	*
Ptp.2914.1.S1_at	gw1.II.2517.1	AT3G60530	BU862173	GATA TRANSCRIPTION FACTOR 4 (GATA4)	238.27	84.24	-2.83	-1.73	-6.1	-4.618	0.019115	*
PtpAffx.213059.1.S1_at	eugene3.00151156	AT5G62150	pmrna25553	putative protein; predicted protein	52.98	18.54	-2.86	-1.65	-4.7	-3.198	0.049424	*
PtpAffx.133929.1.A1_at	eugene3.04380004		CV256255	hypothetical protein NitaMp105 [Nicotiana tabacum] >gi|56806607|dbj|BAD83508.1| hypothetical protein [Nicotiana tabacum]	95.48	33.41	-2.86	-2.08	-4.23	-7.124	0.005694	*
Ptp.7421.1.S1_s_at	eugene3.00060547		BI126123	No Hits	328.58	114.98	-2.86	-2.09	-3.77	-3.832	0.031316	*
PtpAffx.211657.1.S1_s_at		AT2G46870	pmrna22842	NGATHA1 (NGA1)	61.09	21.31	-2.87	-2.04	-4.11	-4.983	0.01554	*
PtpAffx.35438.1.S1_s_at		AT3G02040	DN491497	SENESCENCE-RELATED GENE 3 (SRG3)	49.88	17.38	-2.87	-1.94	-4.83	-3.944	0.029057	*
PtpAffx.214696.1.S1_at	gw1.1036.4.1	ATMG00285	pmrna28514	NADH dehydrogenase subunit 2 [Oenothera berteriana] >gi|285341|pir||A42491 NADH2 dehydrogenase (ubiquinone) (EC 1.6.5.3) chain 2-evening primrose mitochondrion	577.35	201.35	-2.87	-1.9	-5.43	-5.383	0.012559	*
Ptp.7807.1.S1_at	estExt_fgenesh4_pg.C_3750007	ATMG00560	DN499489	ribosomal protein L2	105.49	36.69	-2.88	-2.04	-4.33	-5.078	0.014754	*
Ptp.4373.1.S1_x_at	grail3.0002074001	AT1G20340	CV282071	plastocyanin; similar to plastocyanin GI:1865683 from [Arabidopsis thaliana];supported by full-length cDNA: Ceres:23406.	2684.89	915.87	-2.93	-2.42	-3.65	-9.397	0.002553	*
PtpAffx.215664.1.S1_at	estExt_fgenesh4_pm.C_1270030	AT4G12430	pmrna29990	trehalose-6-phosphate phosphatase	47.93	16.29	-2.94	-2.05	-4.1	-3.904	0.029835	*
PtpAffx.11149.1.A1_at	NA		CV277685	NA	173.6	58.64	-2.96	-2.02	-4.9	-5.271	0.013312	*
PtpAffx.20905.1.S1_at			CV130907		567.95	191.92	-2.96	-1.72	-5.12	-3.792	0.03217	*
PtpAffx.37135.1.A1_at		AT1G31650	CV264328	RHO GUANYL-NUCLEOTIDE EXCHANGE FACTOR 14 (ROPGEF14)	101.93	34.32	-2.97	-1.95	-4.17	-3.806	0.031885	*
PtpAffx.127443.1.A1_at	gw1.VI.1084.1	AT2G41190	CV255091	expressed protein; supported by cDNA: gi_14532707_gb_AY039978.1_	29.42	9.89	-2.97	-2.3	-4.01	-6.072	0.008968	*
PtpAffx.211119.1.S1_at	gw1.XIII.2326.1	AT3G03620	pmrna21840	unknown protein; similar to F16N3.20 GB:AAD46034 [Arabidopsis thaliana]	43.49	14.66	-2.97	-1.58	-6.31	-3.407	0.042234	*
Ptp.2244.1.A1_s_at	estExt_Genewise1_v1.C_LG_VII1401	AT5G09760	CV270349	pectin methylesterase-like protein; pectin methylesterase	812.75	273.73	-2.97	-2.41	-3.79	-10.631	0.001779	*
PtpAffx.156945.1.S1_at	gw1.XV.2048.1	AT4G26610	BU831403	putative second messenger-dependent protein kinase	17.02	5.71	-2.98	-1.85	-5.56	-5.212	0.013732	*
PtpAffx.4559.1.A2_s_at	eugene3.01650006	AT5G15780	CV257005	proline-rich protein; other proline-rich proteins	782.5	262.42	-2.98	-2.15	-4	-3.829	0.031383	*
Ptp.8049.1.S1_at			BU886936		37.09	12.42	-2.99	-1.85	-4.94	-4.064	0.026868	*
Ptp.7421.1.S1_at	eugene3.00060547		BI126123	No Hits	505.06	168.61	-3	-2.24	-3.88	-4.147	0.025477	*
PtpAffx.22701.1.S1_at	grail3.0001094601		CV244759	No Hits	164.57	54.41	-3.02	-1.98	-4.34	-4.454	0.021061	*
Ptp.4373.1.S1_at	grail3.0002074001	AT1G20340	CV282071	plastocyanin; similar to plastocyanin GI:1865683 from [Arabidopsis thaliana];supported by full-length cDNA: Ceres:23406.	2537.23	837.18	-3.03	-2.48	-3.79	-8.142	0.003874	*
PtpAffx.202903.1.S1_at	fgenesh4_pg.C_LG_III000309		pmrna5746	expressed protein; similar to fim protein; similar to ESTs gb|T42445	51.33	16.96	-3.03	-2.01	-4.89	-4.431	0.02136	*
PtpAffx.36446.1.A1_at	estExt_fgenesh4_pm.C_LG_VII0202	AT2G22240	CV280501	putative myo-inositol 1-phosphate synthase; supported by cDNA: gi_15450746_gb_AY053415.1_	46.29	15.02	-3.08	-2.04	-4.61	-3.771	0.032645	*
PtpAffx.33555.2.S1_at	gw1.XIV.108.1	AT5G43940	CX186265	SENSITIVE TO HOT TEMPERATURES 5 (HOT5)	290.52	93.64	-3.1	-1.88	-4.56	-3.263	0.047038	*
Ptp.6619.1.S1_s_at	estExt_Genewise1_v1.C_LG_X3745	AT3G16770	AJ777834	ETHYLENE-RESPONSIVE ELEMENT BINDING PROTEIN (ATEBP)	2682.21	860.81	-3.12	-2	-4.63	-4.185	0.02486	*
PtpAffx.128011.1.A1_at		AT5G60900	CV235392	RECEPTOR-LIKE PROTEIN KINASE 1 (RLK1)	155.81	49.89	-3.12	-2.39	-3.96	-4.802	0.017187	*
PtpAffx.221753.1.S1_s_at		ATMG00560	pmrna38797		107.22	34.36	-3.12	-2.44	-4.11	-6.972	0.006055	*
PtpAffx.219925.1.S1_at	grail3.0297000301		pmrna36092	No Hits	493.02	157.71	-3.13	-1.96	-7.08	-15.024	0.00064	*
PtpAffx.29903.1.S1_at	estExt_Genewise1_v1.C_570014	AT4G35750	CV262559	putative protein; E1B 19K Bcl-2-interacting protein Nip2	328.76	104.43	-3.15	-2.21	-4.69	-6.995	0.005998	*
Ptp.1994.1.S1_at		AT2G28190	CV232243	COPPER/ZINC SUPEROXIDE DISMUTASE 2 (CSD2)	1629.3	515.45	-3.16	-2.16	-4.8	-4.37	0.022168	*
PtpAffx.42005.1.A1_s_at	eugene3.00161332	AT5G01910	DN489536	hypothetical protein	142.48	45.15	-3.16	-1.87	-5.43	-3.459	0.040666	*
Ptp.5037.1.S1_at		AT3G02040	BI126545	SENESCENCE-RELATED GENE 3 (SRG3)	183.66	58	-3.17	-2.22	-5.2	-8.74	0.003154	*
PtpAffx.222124.1.S1_s_at		AT4G21230	pmrna39351	fgenesh4_pg.C_LG_XI000266	199.75	62.69	-3.19	-2.04	-5.35	-3.726	0.033658	*
PtpAffx.65172.2.S1_s_at	eugene3.00160738	AT2G37390	CK091698	putative protein; predicted proteins	286.12	88.21	-3.24	-2.65	-4.12	-16.066	0.000524	*
Ptp.6681.1.S1_at		AT1G17710	BI125981	NA	167.94	51.67	-3.25	-1.75	-6.52	-3.274	0.046646	*
PtpAffx.18295.2.A1_s_at	estExt_fgenesh4_pg.C_LG_X0484	AT3G04120	CV253912	glyceraldehyde-3-phosphate dehydrogenase	720.24	221.53	-3.25	-2.04	-4.59	-3.476	0.040161	*
PtpAffx.210115.1.S1_at	gw1.XI.848.1	AT1G01030	pmrna19932	DNA-binding protein	26.34	8.08	-3.26	-2.16	-5.55	-5.796	0.010219	*
PtpAffx.221753.1.S1_at		ATMG00560	pmrna38797		57.86	17.62	-3.28	-2.25	-5.55	-5.873	0.009849	*
PtpAffx.224891.1.S1_at	eugene3.00141185	AT2G04160	pmrna43802	subtilisin-like serine protease AIR3; almost identical to subtilisin-like protease AIR3 GI:4218991 from [Arabidopsis thaliana]	139.35	42.1	-3.31	-2.43	-4.32	-5.291	0.013171	*
PtpAffx.225077.1.S1_at	gw1.XVIII.2722.1	AT2G18890	pmrna44166	putative protein kinase; contains a protein kinase domain profile (PDOC00100)	129.89	39.16	-3.32	-2.06	-4.78	-3.513	0.039127	*
PtpAffx.2197.5.A1_at	eugene3.00180884	AT2G18670	CV257046	NA	871.86	260.84	-3.34	-2.39	-4.96	-7.853	0.004301	*
PtpAffx.27720.1.S1_at	eugene3.00012325	AT4G38540	BU873792	monooxygenase	48.76	14.55	-3.35	-2.21	-5.91	-3.83	0.03137	*
PtpAffx.163561.1.S1_a_at		AT3G52600	BU879414	ARABIDOPSIS THALIANA CELL WALL INVERTASE 2 (AtcwINV2)	155.51	46.32	-3.36	-2.19	-4.88	-3.75	0.03311	*
PtpAffx.206303.1.S1_at	fgenesh4_pg.C_LG_VI000784	AT5G60010	pmrna12504	respiratory burst oxidase protein-like; respiratory burst oxidase protein D RbohD	192.19	57.26	-3.36	-1.87	-14.99	-4.765	0.017549	*
PtpAffx.2130.1.A1_at	gw1.VIII.2100.1	AT5G05390	CV228763	laccase	173.54	51.43	-3.37	-1.76	-6.38	-3.59	0.037019	*
PtpAffx.222910.1.S1_at	estExt_Genewise1_v1.C_7600034		pmrna40634	hypothetical protein NitaMp079 [Nicotiana tabacum] >gi|56806584|dbj|BAD83485.1| hypothetical protein [Nicotiana tabacum]	957.52	281.95	-3.4	-1.95	-9.13	-4.279	0.02344	*
Ptp.7924.1.S1_at	NA		DN502515	NA	964.88	281.05	-3.43	-2.29	-5.68	-5.049	0.014987	*
PtpAffx.204123.1.S1_at	gw1.IV.4613.1	AT3G02110	pmrna8134	putative serine carboxypeptidase II; similar to serine carboxypeptidase II (CP-MII) GB:CAA70815 [Hordeum vulgare];supported by full-length cDNA: Ceres:42069.	110.97	32.15	-3.45	-2.19	-5.21	-4.304	0.023085	*
Ptp.2426.1.S1_at	grail3.0002069501		CK093375	No Hits	158.61	45.79	-3.46	-2.62	-4.64	-7.182	0.005562	*
PtpAffx.201957.1.S1_x_at	gw1.II.3846.1	ATCG00540	pmrna3904	cytochrome f [Amborella trichopoda] >gi|34500927|ref|NP_904112.1| cytochrome f [Amborella trichopoda]	190.09	54.23	-3.5	-2.18	-7.52	-5.254	0.013428	*
PtpAffx.5184.1.A1_at	gw1.III.1154.1	AT2G33205	CV258220	hypothetical protein	69.09	19.56	-3.53	-1.97	-7.11	-4.069	0.026772	*
Ptp.6711.1.S1_s_at	eugene3.00140920	AT5G13930	CV236299	chalcone synthase (naringenin-chalcone synthase)	236.86	66.67	-3.55	-2.41	-5.11	-3.758	0.032942	*
PtpAffx.13160.1.A1_at	NA		CV254230	NA	78.66	22.14	-3.55	-2.18	-6.04	-3.421	0.041802	*
PtpAffx.8891.3.S1_s_at	estExt_Genewise1_v1.C_LG_IV0305	AT3G02230	CV259115	reversibly glycosylated polypeptide-1; identical to reversibly glycosylated polypeptide-1 (implicated in cell wall biosynthesis) GB:AAC50000 [Arabidopsis thaliana]; supported by cDNA: gi_2317728_gb_AF013627.1_AF013627	662.79	184.95	-3.58	-2.48	-5.16	-5.228	0.013612	*
PtpAffx.205655.1.S1_at	eugene3.00051090	AT1G06520	pmrna11166	expressed protein; supported by full-length cDNA: Ceres:94974.	51.35	14.14	-3.63	-1.81	-13.14	-5.601	0.011243	*
PtpAffx.58533.1.S1_at	grail3.0022032101	AT5G04530	CK090422	fatty acid elongase-like protein; KCS1 fatty acid elongase 3-ketoacyl-CoA synthase 1	111.32	30.36	-3.67	-2.02	-7.24	-3.205	0.049126	*
Ptp.5037.1.S1_s_at		AT3G02040	BI126545	SENESCENCE-RELATED GENE 3 (SRG3)	144.48	39.03	-3.7	-2.75	-5.3	-8.404	0.003535	*
PtpAffx.209486.1.S1_at	gw1.X.3259.1	AT3G10720	pmrna18810	pectinesterase	120.05	32.34	-3.71	-2.16	-5.51	-3.332	0.044665	*
PtpAffx.5045.1.A1_at	eugene3.01690009	ATMG00285	CA820740	orf107b [Beta vulgaris subsp. vulgaris] >gi|9838392|ref|NP_064004.1| orf107b [Beta vulgaris subsp. vulgaris]	2136.31	575.84	-3.71	-2.26	-9.46	-6.017	0.009201	*
Ptp.3932.1.S1_at	gw1.VII.1642.1	AT3G14880	DN497278	hypothetical protein; predicted by genemark.hmm	541.67	144.3	-3.75	-2.46	-6.66	-5.804	0.010177	*
PtpAffx.201957.1.S1_s_at	gw1.19241.1.1	ATCG00540	pmrna3904		302.36	80.56	-3.75	-2.32	-8.01	-5.208	0.013759	*
PtpAffx.162370.1.S1_at	estExt_fgenesh4_pg.C_LG_VIII0748	AT2G02990	CX659276	ribonuclease	226.75	60.09	-3.77	-2.7	-5.25	-5.938	0.00955	*
PtpAffx.34388.1.A1_at	estExt_fgenesh4_pm.C_1480004	AT2G44480	BP932598	glycosyl hydrolase family 1	1271.14	336.17	-3.78	-2.17	-7.39	-4.396	0.02182	*
PtpAffx.133756.1.A1_at		AT5G06710	CV257806	HOMEOBOX FROM ARABIDOPSIS THALIANA (HAT14)	159.7	42.22	-3.78	-2.27	-6.04	-3.463	0.040564	*
PtpAffx.149726.1.S1_at	eugene3.00050202		DN497978	No Hits	31.25	8.23	-3.8	-1.62	-16.52	-3.872	0.03049	*
PtpAffx.69742.1.A1_at	NA		CV244804	NA	107.28	28.04	-3.83	-2.16	-12.51	-5.549	0.011539	*
PtpAffx.162311.1.S1_at	estExt_Genewise1_v1.C_1450155	AT2G19800	BP933945	expressed protein; supported by full-length cDNA: Ceres:254633.	941.72	242.85	-3.88	-2.32	-6.64	-3.209	0.04898	*
PtpAffx.74457.1.S1_s_at	estExt_fgenesh4_pg.C_LG_X0484	AT3G04120	CB239510	glyceraldehyde-3-phosphate dehydrogenase	457.05	117.07	-3.9	-2.07	-8.56	-4.606	0.01925	*
PtpAffx.156852.1.S1_s_at	estExt_fgenesh4_pm.C_LG_VI0352	AT5G05580	BI070915	omega-3 fatty acid desaturase	355.51	90.12	-3.95	-2.83	-5.39	-4.75	0.017707	*
PtpAffx.140560.1.A1_at	fgenesh4_pg.C_LG_V000014	AT5G09760	CV253855	pectin methylesterase-like protein; pectin methylesterase	43.96	11.12	-3.95	-2.9	-5.92	-6.159	0.008613	*
PtpAffx.219022.1.S1_at	gw1.226.1.1	ATCG00540	pmrna34812	cytochrome f [Panax ginseng] >gi|51235326|gb|AAT98522.1| cytochrome f [Panax ginseng]	458.33	116.12	-3.95	-2.48	-8.27	-5.213	0.013726	*
PtpAffx.217506.1.S1_at	eugene3.01690009	ATMG00285	pmrna32795	orf107b [Beta vulgaris subsp. vulgaris] >gi|9838392|ref|NP_064004.1| orf107b [Beta vulgaris subsp. vulgaris]	44.52	10.9	-4.08	-2.39	-9.64	-4.633	0.018948	*
Ptp.7161.1.S1_s_at	estExt_Genewise1_v1.C_7600034		CV242429	hypothetical protein NitaMp079 [Nicotiana tabacum] >gi|56806584|dbj|BAD83485.1| hypothetical protein [Nicotiana tabacum]	573.97	140.19	-4.09	-2.19	-10.89	-3.878	0.030366	*
PtpAffx.46665.1.S1_s_at	estExt_Genewise1_v1.C_LG_II1725	AT1G75750	CV245219	expressed protein; supported by full-length cDNA: Ceres:9435.	1937.44	472.32	-4.1	-2.23	-6.41	-3.207	0.049053	*
PtpAffx.9806.2.A1_a_at	NA		CV255306	NA	188.08	45.52	-4.13	-2.14	-16.88	-3.699	0.034301	*
PtpAffx.212862.1.S1_s_at	gw1.XV.2048.1	AT4G26610	pmrna25167	putative second messenger-dependent protein kinase	32.14	7.76	-4.14	-2.1	-14.9	-5.416	0.012344	*
PtpAffx.156945.1.S1_s_at	gw1.XV.2048.1	AT4G26610	BU831403	putative second messenger-dependent protein kinase	30.19	7.26	-4.16	-2.21	-8.26	-3.631	0.035974	*
PtpAffx.9806.2.A1_at	NA		CV255306	NA	158.01	37.94	-4.17	-2.19	-17.65	-3.722	0.033755	*
PtpAffx.63756.1.A1_s_at	estExt_fgenesh4_pm.C_LG_XVI0462	AT3G51660	CV266547	NA	298.69	71.04	-4.2	-3.37	-5.36	-8.915	0.002977	*
PtpAffx.151874.1.A1_at	fgenesh4_pg.C_LG_XIX000449	AT5G15120	BP930352	putative protein; predicted proteins	73.03	17.36	-4.21	-2.6	-6.24	-3.59	0.03702	*
PtpAffx.217506.1.S1_s_at	eugene3.01690009	ATMG00285	pmrna32795	orf107b [Beta vulgaris subsp. vulgaris] >gi|9838392|ref|NP_064004.1| orf107b [Beta vulgaris subsp. vulgaris]	1217.2	287.95	-4.23	-2.53	-12.07	-8.099	0.003935	*
PtpAffx.211733.1.S1_at	fgenesh4_pg.C_LG_XIV000644	AT1G67030	pmrna22997	zinc finger protein (ZFP6); identical to zinc finger protein GI:790683 from [Arabidopsis thaliana]; supported by cDNA: gi_15215716_gb_AY050387.1_	93.19	21.76	-4.28	-2.01	-12.68	-4.058	0.026977	*
PtpAffx.209486.1.S1_s_at	gw1.X.3259.1	AT3G10720	pmrna18810	pectinesterase	50.58	11.71	-4.32	-2.57	-6.52	-3.39	0.042781	*
PtpAffx.36103.1.S1_a_at	estExt_fgenesh4_pg.C_LG_VI0095	AT3G26040	CX655509	acyltransferase family; similar to deacetylvindoline 4-O-acetyltransferase [Catharanthus roseus][GI:4091808][PMID:9681034]	191.5	43.65	-4.39	-2.74	-6.54	-4.046	0.027177	*
PtpAffx.36103.1.S1_at	estExt_fgenesh4_pg.C_LG_VI0095	AT3G26040	CX655509	acyltransferase family; similar to deacetylvindoline 4-O-acetyltransferase [Catharanthus roseus][GI:4091808][PMID:9681034]	183.38	41.01	-4.47	-2.87	-6.27	-4.017	0.027701	*
PtpAffx.22584.1.S1_s_at	grail3.0062002901	AT5G55050	DN495887	GDSL-motif lipase/hydrolase-like protein; supported by cDNA: gi_18175651	137.46	29.85	-4.61	-2.44	-9.54	-3.62	0.036239	*
PtpAffx.139109.1.S1_s_at	eugene3.01480017	AT2G44480	CX168297		353.79	75.35	-4.7	-2.46	-8.73	-3.559	0.037847	*
PtpAffx.208978.1.S1_at	gw1.X.372.1	AT3G25700	pmrna17791	hypothetical protein; predicted by genscan+	20.7	4.4	-4.7	-2.67	-9.61	-3.534	0.038541	*
PtpAffx.203817.1.S1_at	eugene3.00040356	AT1G29270	pmrna7546	hypothetical protein; predicted by genemark.hmm	112.91	23.64	-4.78	-2.53	-11.96	-3.749	0.033139	*
Ptp.5965.1.S1_s_at	estExt_fgenesh4_pm.C_1480004		CX169141		382.06	79.95	-4.78	-2.57	-8.55	-3.508	0.039249	*
Ptp.3063.1.S1_s_at	estExt_Genewise1_v1.C_95310004		AJ774412	unknow protein [Oryza sativa (japonica cultivar-group)]	3547.17	732.47	-4.84	-2.49	-42.48	-4.669	0.01855	*
Ptp.5965.1.S1_at	eugene3.01480017		CX169141		521.04	105.72	-4.93	-2.46	-9.59	-3.302	0.045663	*
PtpAffx.65172.1.S1_s_at	eugene3.00160738	AT2G37390	CV237589	putative protein; predicted proteins	232.41	46.98	-4.95	-3.69	-6.93	-7.415	0.005074	*
PtpAffx.200385.1.S1_at	gw1.I.8677.1	AT4G23750	pmrna770	AP2 domain-containing transcription factor	82.06	16.54	-4.96	-2.73	-9.07	-4.047	0.027172	*
PtpAffx.212862.1.S1_at	gw1.XV.2048.1	AT4G26610	pmrna25167	putative second messenger-dependent protein kinase	66.3	13.22	-5.02	-2.79	-11.26	-4.132	0.025722	*
PtpAffx.213450.1.S1_at	gw1.XVI.2517.1	AT5G03870	pmrna26300	putative protein; predicted proteins	34.9	6.84	-5.11	-3.26	-9.33	-4.816	0.017049	*
PtpAffx.250004.1.S1_s_at	estExt_Genewise1_v1.C_48390019		13936324-1	chloroplast hypothetical protein [Zea mays]	2955.87	534.78	-5.53	-3.03	-13.85	-3.823	0.031501	*
PtpAffx.42076.1.S1_at	NA		DN486756	NA	15.99	2.75	-5.82	-2.6	-100000000	-3.635	0.035872	*
PtpAffx.250004.1.S1_at	estExt_Genewise1_v1.C_48390019		13936324-1	chloroplast hypothetical protein [Zea mays]	2332.57	396.14	-5.89	-3.09	-16.4	-3.546	0.038197	*
PtpAffx.138147.1.S1_s_at	gw1.178.38.1		CN519793		136.67	22.89	-5.97	-3.39	-10.7	-4.248	0.023898	*
PtpAffx.29192.1.A1_s_at	grail3.0001012301	AT5G06570	DN485053	putative protein; similar to unknown protein (gb|AAD04946.2)	38.68	6.19	-6.25	-2.6	-21.13	-3.259	0.047154	*
PtpAffx.12800.1.S1_a_at	estExt_fgenesh4_pg.C_LG_IX0522	AT5G48485	CV273568	Expressed protein; supported by full-length cDNA: Ceres: 13962.	520.01	83.26	-6.25	-3.5	-11.25	-3.69	0.03451	*
PtpAffx.1257.3.A1_at	gw1.III.2711.1	AT1G62500	CA934446	putative proline-rich cell wall protein (pir|IS52985); similar to ESTs gb|AI239404	1024.99	155.31	-6.6	-3.62	-18.16	-5.72	0.010604	*
PtpAffx.133944.1.A1_at	estExt_Genewise1_v1.C_LG_XIV3374	AT4G22070	CV255691	WRKY DNA-BINDING PROTEIN 31 (WRKY31)	123.76	17.44	-7.1	-4.26	-10.5	-3.685	0.034634	*
PtpAffx.150352.1.S1_s_at	grail3.0001012301	AT5G06570	BU867647	putative protein; similar to unknown protein (gb|AAD04946.2)	33.05	4.48	-7.38	-2.89	-42.07	-3.186	0.049868	*
Ptp.4421.1.A1_s_at	gw1.178.38.1		AY665681		569.58	56.01	-10.17	-6.79	-15.41	-5.999	0.009279	*
Ptp.2155.1.S1_at	gw1.182.27.1		BU825802		2556.39	215.1	-11.88	-7.06	-20.55	-4.419	0.021519	*
Ptp.2155.1.S1_s_at	gw1.182.27.1		BU825802		2433.18	152.82	-15.92	-8.43	-28.79	-3.611	0.036476	*
$
[Obtained 334 genes; False Discovery Rate (Number) of 50 permutations, Median: 2.4% (8), 90th percentile: 100.0% (334)]
